# Supplementary material for: Glucose-derived glutamate drives neuronal terminal differentiation in vitro
Source: EMBO Rep. 2024 Jan 19;25(3):10. doi: 10.1038/s44319-023-00048-8 (PMC10933318; doi:10.1038/s44319-023-00048-8)
Supplement: Supplementary file 5 — Source Data Fig. 1 [file 44319_2023_48_MOESM5_ESM.zip]

Archive with 13 entries (9 files):
- Figure 1/
- Figure 1/Figure 1B/
- Figure 1/Figure 1D/
- Figure 1/Figure 1C/
- Figure 1/Figure 1B/confocal image etomoxir.tif
- Figure 1/Figure 1B/confocal image vehicle.tif
- Figure 1/Figure 1B/Figure1B sholl analysis and dendritc length.xlsx
- Figure 1/Figure 1D/confocal imge UK5099.tif
- Figure 1/Figure 1D/confocal imge DMSO.tif
- Figure 1/Figure 1D/Figure1D sholl analysis and dendritc length.xlsx
- Figure 1/Figure 1C/confocal image DMSO.tif
- Figure 1/Figure 1C/confocal image CB.tif
- Figure 1/Figure 1C/Figure1C sholl analysis and dendritc length.xlsx
