# Supplementary material for: Glucose-derived glutamate drives neuronal terminal differentiation in vitro
Source: EMBO Rep. 2024 Jan 19;25(3):10. doi: 10.1038/s44319-023-00048-8 (PMC10933318; doi:10.1038/s44319-023-00048-8)
Supplement: Supplementary file 5 — Source Data Fig. 1 [file 44319_2023_48_MOESM5_ESM.zip › Figure 1/Figure 1B/Figure1B sholl analysis and dendritc length.xlsx]

## Sheet: Sholl analysis Fig1B
	Distance from the soma	Number of intersections
		Vehicle					Etomoxir
		EXP1	EXP2	EXP3	EXP4	EXP5	EXP1	EXP2	EXP3	EXP4	EXP5
	0	1	1	1	1.1	1	1	1.33333	1	1	1
	5	1.4	1	1	1	1	1.85714	1.5	1	1.625	1
	10	4.8	3.75	2.83333	3.6	4.71429	4.14286	5.16667	4.33333	4.125	3.66667
	15	7.8	7	4.14286	7	8.71429	7.57143	9.33333	8.22222	7.25	7.5
	20	13	9.125	6.85714	8.9	10.1429	11	10.8333	9.88889	10.5	10.1667
	25	16	10.375	10.2857	11.2	11.4286	12.8571	12.8333	11.2222	11.25	10.8333
	30	19	11.625	12	12.4	11	11.7143	13.1667	12.5556	11.625	11.1667
	35	19.8	12.625	13.4286	12.8	11.1429	13.1429	13	12.6667	12.125	11.1667
	40	22.2	11.125	15.2857	13	10.8571	13.5714	13.5	12.2222	12.375	11
	45	19.8	11.125	15.5714	13.4	11	13.7143	12.8333	12.5556	12.75	10.5
	50	18.4	10.625	15.4286	12.9	10.4286	13.7143	12.3333	11.8889	13	9.66667
	55	17.2	9.75	15	13.1	10.2857	14.1429	13.1667	11.7778	13.25	8.66667
	60	16.2	9.375	13.5714	12.4	9.42857	15.2857	12.3333	12.1111	13.625	7.83333
	65	15.8	8.75	13.4286	12.3	9	13.8571	11.3333	12	13.375	7.66667
	70	15.4	9.125	13.5714	12	7.85714	13.2857	10.8333	11.7778	13.125	7.5
	75	14.6	8.5	12.2857	11	7.42857	12.8571	10.1667	10.4444	12.875	7.33333
	80	13.2	8	11.7143	10.2	7.14286	12.2857	9.5	9.55556	12.25	7.16667
	85	11.4	7.375	9.85714	9.4	6.28571	11.8571	8.83333	8.33333	11.625	6.83333
	90	10.6	7.625	9.42857	9	5.57143	11	8.66667	7.11111	10.75	5.33333
	95	10	7	8	7.3	5	10.1429	7.16667	6.22222	9.375	4.5
	100	9.4	6.5	7.33333	6.9	4	8.57143	6.5	5.44444	7.5	3.83333

## Sheet: Dendritic length Fig 1B
	Dendritic length Etomoxir vs Vehicle
	Vehicle	Etomoxir
	19520	15690
	12430	12600
	13230	11920
	12360	13660
	9899.8	9392.39
