# Supplementary material for: Glucose-derived glutamate drives neuronal terminal differentiation in vitro
Source: EMBO Rep. 2024 Jan 19;25(3):10. doi: 10.1038/s44319-023-00048-8 (PMC10933318; doi:10.1038/s44319-023-00048-8)
Supplement: Supplementary file 5 — Source Data Fig. 1 [file 44319_2023_48_MOESM5_ESM.zip › Figure 1/Figure 1D/Figure1D sholl analysis and dendritc length.xlsx]

## Sheet: Sholl analysis Fig1D
	Distance from the soma	Number of intersections
		DMSO					UK5099
		EXP1	EXP2	EXP3	EXP4	EXP5	EXP1	EXP2	EXP3	EXP4	EXP5
	0	1	1	1	1	1	1	1	1	1	1
	5	1.16667	1.125	1.11111	1	1	1	1.25	1	1.125	1
	10	4.33333	4.625	4.44444	3.7	3.66667	3.28571	3	3.88889	3.75	4.8
	15	6.66667	6.875	7.44444	8	8.5	6.14286	5.5	8.33333	7.375	8.2
	20	8.16667	8.75	10.3333	9.8	9.66667	7.42857	6.25	11	9.875	10
	25	10	9.25	11.5556	11.5	10.6667	9.14286	7.5	10.8889	10.5	10.2
	30	12.3333	10	12.8889	11.3	12.1667	9.57143	7.25	10.7778	10.5	10
	35	13.5	10.375	12.5556	11.5	11.6667	9.14286	7	9.88889	9.625	10
	40	13.5	10.75	12.1111	11.5	11.3333	9.71429	6.25	9.33333	9.375	9.8
	45	15	10.125	11.7778	11.4	11.5	10.1429	6.25	8.77778	8.5	9.4
	50	16.1667	9.875	11.4444	11.2	10.3333	9.42857	9	7.88889	7.875	9.6
	55	16	9.875	10.2222	10.3	9.66667	10.2857	6.5	7.22222	7.375	8.8
	60	14.3333	9.375	9.77778	8.9	8.5	12	7.25	7.55556	6.375	7.6
	65	15	9.25	9.88889	8.5	9.5	10.2857	6.75	6.44444	5.875	7
	70	13.3333	9.625	8.44444	7.9	7	9.14286	5.75	5.44444	5.125	6.8
	75	13.5	9.25	7.88889	7	6.83333	9.14286	5.5	6	4.875	6.4
	80	13.6667	8.875	7.11111	6.5	6.33333	8.57143	5	4.77778	4.125	5.6
	85	13.5	8.75	7.33333	6	5.16667	6.85714	4.75	4.77778	3.75	5.2
	90	13.6667	8.25	6.44444	5.3	5.33333	6	4.75	4.11111	3.125	6
	95	11.8333	7.625	5.77778	5.2	4.5	4.85714	5	3.44444	2.875	4.25
	100	10.8333	7.375	5.33333	4.7	4.5	4.71429	4.75	3.11111	2.625	4

## Sheet: Dendritic length Fig 1D
	Dendritic length UK5099 vs DMSO
	DMSO	UK5099
	17200	10720
	12670	7916.42
	11840	8106.91
	11100	7828.93
	10480	8724.73
