# Supplementary material for: Glucose-derived glutamate drives neuronal terminal differentiation in vitro
Source: EMBO Rep. 2024 Jan 19;25(3):10. doi: 10.1038/s44319-023-00048-8 (PMC10933318; doi:10.1038/s44319-023-00048-8)
Supplement: Supplementary file 5 — Source Data Fig. 1 [file 44319_2023_48_MOESM5_ESM.zip › Figure 1/Figure 1C/Figure1C sholl analysis and dendritc length.xlsx]

## Sheet: Sholl analysis Fig1C
	Distance from the soma	Number of intersections
		DMSO					CB839
		EXP1	EXP2	EXP3	EXP4	EXP5	EXP1	EXP2	EXP3	EXP4	EXP5
	0	1	1	1	1	1	1	1	1	1	1
	5	1.16667	1.125	1.11111	1	1	1	1.25	1	1.1	1
	10	4.33333	4.625	4.44444	3.7	3.66667	4	4.5	3.88889	3.2	3.5
	15	6.66667	6.875	7.44444	8	8.5	8	6.125	6.77778	7.4	7.5
	20	8.16667	8.75	10.3333	9.8	9.66667	10.1667	6.875	8.77778	11.7	8.16667
	25	10	9.25	11.5556	11.5	10.6667	14	7.5	8.88889	11.4	9.66667
	30	12.3333	10	12.8889	11.3	12.1667	14.6667	7.75	9.22222	12.1	9.83333
	35	13.5	10.375	12.5556	11.5	11.6667	15.6667	8.125	9.11111	11.4	10.3333
	40	13.5	10.75	12.1111	11.5	11.3333	15.6667	8.25	8.88889	10.6	11
	45	15	10.125	11.7778	11.4	11.5	16.1667	8	8.77778	10.6	11.1667
	50	16.1667	9.875	11.4444	11.2	10.3333	16.8333	7.875	8.88889	10.4	10.1667
	55	16	9.875	10.2222	10.3	9.66667	13.6667	8.25	8.22222	10.7	10.3333
	60	14.3333	9.375	9.77778	8.9	8.5	12.1667	8.125	8.22222	9.7	8.66667
	65	15	9.25	9.88889	8.5	9.5	10.6667	7.875	7.66667	9	7.83333
	70	13.3333	9.625	8.44444	7.9	7	10.3333	7.125	7.88889	8.3	8
	75	13.5	9.25	7.88889	7	6.83333	9.66667	6.875	7.22222	7.3	7.66667
	80	13.6667	8.875	7.11111	6.5	6.33333	7.83333	7.125	7.33333	6.7	8
	85	13.5	8.75	7.33333	6	5.16667	7.5	6.375	6.33333	7	7.5
	90	13.6667	8.25	6.44444	5.3	5.33333	6.66667	5.75	6.11111	6.4	6.83333
	95	11.8333	7.625	5.77778	5.2	4.5	6.16667	5.375	5.66667	5.3	5.66667
	100	10.8333	7.375	5.33333	4.7	4.5	5.16667	4.625	4.33333	4.5	5.33333

## Sheet: Dendritic length Fig 1C
	Dendritic length CB839 vs DMSO
	DMSO	CB839
	17200	13370
	12670	8885.98
	11840	9268.79
	11100	10310
	10480	9571.36
