# Supplementary material for: Glucose-derived glutamate drives neuronal terminal differentiation in vitro
Source: EMBO Rep. 2024 Jan 19;25(3):10. doi: 10.1038/s44319-023-00048-8 (PMC10933318; doi:10.1038/s44319-023-00048-8)
Supplement: Supplementary file 6 — Source Data Fig. 2 [file 44319_2023_48_MOESM6_ESM.zip]

Archive with 29 entries (25 files):
- Figure 2/
- Figure 2/Figure 2A/
- Figure 2/Figure 2C/
- Figure 2/Figure 2B/
- Figure 2/Figure 2A/Map2 Etomoxir.tif
- Figure 2/Figure 2A/Map2 DMSO.tif
- Figure 2/Figure 2A/Psd95 etomoxir.tif
- Figure 2/Figure 2A/Map2 UK5099.tif
- Figure 2/Figure 2A/PSD95 UK5099.tif
- Figure 2/Figure 2A/Map2 CB839.tif
- Figure 2/Figure 2A/PSD95 DMSO.tif
- Figure 2/Figure 2A/PSD95 Vehicle.tif
- Figure 2/Figure 2A/Map2 Vehicle.tif
- Figure 2/Figure 2A/PSD95 clusters Figure 2A.xlsx
- Figure 2/Figure 2A/PSD95 CB839.tif
- Figure 2/Figure 2C/Western PSD95 CB839.tif
- Figure 2/Figure 2C/Western PSD95 Etomoxir.tif
- Figure 2/Figure 2C/Western Actin CB839.tif
- Figure 2/Figure 2C/Western Actin Etomoxir.tif
- Figure 2/Figure 2C/Figure 2C.xlsx
- Figure 2/Figure 2C/Western Actin UK5099.tif
- Figure 2/Figure 2C/Western PSD95 UK5099.tif
- Figure 2/Figure 2B/Western blot Actin CB839.tif
- Figure 2/Figure 2B/Western PSD95 CB839.tif
- Figure 2/Figure 2B/Western PSD95 Etomoxir.tif
- Figure 2/Figure 2B/Western blot PSD95 UK5099.tif
- Figure 2/Figure 2B/Western Actin Etomoxir.tif
- Figure 2/Figure 2B/Figure 2B.xlsx
- Figure 2/Figure 2B/Western blot Actin UK5099.tif
