# Supplementary material for: Glucose-derived glutamate drives neuronal terminal differentiation in vitro
Source: EMBO Rep. 2024 Jan 19;25(3):10. doi: 10.1038/s44319-023-00048-8 (PMC10933318; doi:10.1038/s44319-023-00048-8)
Supplement: Supplementary file 6 — Source Data Fig. 2 [file 44319_2023_48_MOESM6_ESM.zip › Figure 2/Figure 2A/PSD95 clusters Figure 2A.xlsx]

## Sheet: PSD-95 clusters Fig2A
	PSD-95 clusters/10μm of Dendrites (% of CTRL => Vehicle for Etomoxir; DMSO for CB839 and UK5099)
	Vehicle	Etomoxir	DMSO	CB839	UK5099
	95	82	103	75	41
	83	64	84	89	46
	122	121	113	100	72
