# Supplementary material for: Glucose-derived glutamate drives neuronal terminal differentiation in vitro
Source: EMBO Rep. 2024 Jan 19;25(3):10. doi: 10.1038/s44319-023-00048-8 (PMC10933318; doi:10.1038/s44319-023-00048-8)
Supplement: Supplementary file 6 — Source Data Fig. 2 [file 44319_2023_48_MOESM6_ESM.zip › Figure 2/Figure 2C/Figure 2C.xlsx]

## Sheet: PSD95 levels TIF
	PSD-95 levels normalyzed on β-Actin in TIF of primary neuorons: Etomoxir vs Vehicle (% of Vehicle)
	Vehicle	Etomoxir
	0.88	0.93
	1.62	0.58
	0.55	0.78
	1	1.67
	1.11	1.06
	1.09	0.74
	PSD-95 levels normalyzed on β-Actin in TIF of primary neuorons: CB839 vs DMSO and UK5099 vs DMSO (% of DMSO)
	DMSO	CB839	UK5099
	0.68	0.4	0.26
	0.77	0.96	0.04
	1.75	2.96	0.92
	0.92	1.61	0.73
	0.95	1.03	0.51
	1.12	1.1	1.03
	0.88	0.94	0.85
