# Supplementary material for: Glucose-derived glutamate drives neuronal terminal differentiation in vitro
Source: EMBO Rep. 2024 Jan 19;25(3):10. doi: 10.1038/s44319-023-00048-8 (PMC10933318; doi:10.1038/s44319-023-00048-8)
Supplement: Supplementary file 6 — Source Data Fig. 2 [file 44319_2023_48_MOESM6_ESM.zip › Figure 2/Figure 2B/Figure 2B.xlsx]

## Sheet: PSD95 levels homogenate
	PSD-95 levels normalyzed on β-Actin in homogenate of primary neuorons: Etomoxir vs Vehicle (% of Vehicle)
	Vehicle	Etomoxir
	0.68	0.64
	1.27	1.4
	0.37	0.36
	1.28	1.99
	0.99	0.48
	1.39	1.15
	PSD-95 levels normalyzed on β-Actin in homogenate of primary neuorons: CB839 vs DMSO and UK5099 vs DMSO (% of DMSO)
	DMSO	CB839	UK5099
	1.08	0.41	0.24
	0.84	1.22	0.37
	1.52	0.9	0.37
	0.56	0.63	0.17
	1.01	0.59	0.57
	0.99	0.92	0.16
	1.07	0.93	0.73
	0.93	1.02	0.69
