# Supplementary material for: Glucose-derived glutamate drives neuronal terminal differentiation in vitro
Source: EMBO Rep. 2024 Jan 19;25(3):10. doi: 10.1038/s44319-023-00048-8 (PMC10933318; doi:10.1038/s44319-023-00048-8)
Supplement: Supplementary file 7 — Source Data Fig. 3 [file 44319_2023_48_MOESM7_ESM.zip]

Archive with 22 entries (17 files):
- Figure 3/
- Figure 3/Figure 3E/
- Figure 3/Figure 3B/
- Figure 3/Figure 3C/
- Figure 3/Figure 3D/
- Figure 3/Figure 3E/DMSO sv9.tif
- Figure 3/Figure 3E/UK mcherry.tif
- Figure 3/Figure 3E/Figure 3E mitochondria analysis.xlsx
- Figure 3/Figure 3E/UK sv9.tif
- Figure 3/Figure 3E/DMSO mCherry.tif
- Figure 3/Figure 3B/Figure 3B_OCR levels Etomoxir_CB839_UK5099.xlsx
- Figure 3/Figure 3B/Figure 3B_OCR levels Etomoxir_UK_CB.xlsx
- Figure 3/Figure 3C/Figure 3C mitochondria analysis.xlsx
- Figure 3/Figure 3C/sv9 Vehicle.tif
- Figure 3/Figure 3C/mcherry Vehicle.tif
- Figure 3/Figure 3C/mcherry Etomoxir.tif
- Figure 3/Figure 3C/sv9 Etomoxir.tif
- Figure 3/Figure 3D/DMSO sv9.tif
- Figure 3/Figure 3D/Figure 3D mitochondria analysis.xlsx
- Figure 3/Figure 3D/CB839 SV9.tif
- Figure 3/Figure 3D/DMSO mcherry.tif
- Figure 3/Figure 3D/CB839 mcherry.tif
