# Supplementary material for: Glucose-derived glutamate drives neuronal terminal differentiation in vitro
Source: EMBO Rep. 2024 Jan 19;25(3):10. doi: 10.1038/s44319-023-00048-8 (PMC10933318; doi:10.1038/s44319-023-00048-8)
Supplement: Supplementary file 7 — Source Data Fig. 3 [file 44319_2023_48_MOESM7_ESM.zip › Figure 3/Figure 3E/Figure 3E mitochondria analysis.xlsx]

## Sheet: Average Area
	Average area/mitochondria (μm2)
	DMSO	UK5099
	2281.36	2617.96
	1746.95	2440.51
	1957.87	2243.19
	1649.76	1984.62
	1344.29	1633.78
	1823.28	1963.87
	1464.83	2179.84

## Sheet: Number of rods
	Number of rods/total mitochondria
	DMSO	UK5099
	0.7798	0.780325
	0.7548	0.784945
	0.6446	0.826556
	0.814124	0.815002
	0.799052	0.844
	0.760486	0.811569
	0.768352	0.808264

## Sheet: Number of networks
	Number of networks/total mitochondria
	DMSO	UK5099
	0.0641	0.072087
	0.0563	0.081572
	0.0845	0.067004
	0.1411	0.051969
	0.056582	0.051892
	0.076824	0.0499
	0.070511	0.050833

## Sheet: Number of punctate
	Number of punctate/total mitochondria
	DMSO	UK5099
	0.1561	0.147588
	0.1853	0.157781
	0.1607	0.148051
	0.2142	0.121475
	0.124123	0.1062
	0.169003	0.137599
	0.17137	0.137731
