# Supplementary material for: Glucose-derived glutamate drives neuronal terminal differentiation in vitro
Source: EMBO Rep. 2024 Jan 19;25(3):10. doi: 10.1038/s44319-023-00048-8 (PMC10933318; doi:10.1038/s44319-023-00048-8)
Supplement: Supplementary file 7 — Source Data Fig. 3 [file 44319_2023_48_MOESM7_ESM.zip › Figure 3/Figure 3B/Figure 3B_OCR levels Etomoxir_CB839_UK5099.xlsx]

## Sheet: Fig.3B Etomoxir vs Vehicle
			OCR mesurments Etomoxir vs Vehicle
		Vehicle			Etomoxir
	Basal	1	1	1	1.39	1.36	1.23
	Uncopled	0.48	0.57	0.66	0.79	0.98	0.83
	Maximal Uncupled	1.23	1.16	1.54	1.39	1.46	1.7

## Sheet: Figure 3B CB839 and DMSO
					OCR mesurmentsCB839 vs DMSO and UK5099 VS DMSO
		DMSO			CB839			UK5099
	Basal	1	1	1	0.71	0.62	0.19	0.54	0.37	0.55
	Uncopled	0.51	0.59	0.5	0.42	0.24	0.14	0.43	0.29	0.42
	Maximal Uncupled	1.74	1.46	1.68	0.99	0.7	0.53	0.76	0.49	0.8
