# Supplementary material for: Glucose-derived glutamate drives neuronal terminal differentiation in vitro
Source: EMBO Rep. 2024 Jan 19;25(3):10. doi: 10.1038/s44319-023-00048-8 (PMC10933318; doi:10.1038/s44319-023-00048-8)
Supplement: Supplementary file 7 — Source Data Fig. 3 [file 44319_2023_48_MOESM7_ESM.zip › Figure 3/Figure 3B/Figure 3B_OCR levels Etomoxir_UK_CB.xlsx]

## Sheet: Etomoxir
Treatment Day 14	Sample	Basal	Uncoupled	Max uncoupled	Proteins		Rep1	Basal	Uncoupled	Max uncoupled		Rep1	Basal	Uncoupled	Max uncoupled		Rep1 %	Basal	Uncoupled	Max uncoupled
	D14R1 C1	2.546	1.207	3.276	0.192617		D7R1 C1	13.218	6.26633	17.0079		Ctrl	14.8833	7.14171	18.3717		Ctrl	1	0.479847	1.23438
	D14R1 C2	3.313	1.605	3.951	0.200197		D7R1 C2	16.5487	8.0171	19.7356		Etom 5μM	18.2676	9.88599	19.6545		Etom 5μM	1.22739	0.664233	1.32058
	D14R1 E5 1	3.802	2.068	3.934	0.197923		D7R1 E5 1	19.2095	10.4485	19.8764		Etom 20μM	20.6182	11.764	20.6961		Etom 20μM	1.38532	0.790413	1.39056
	D14R1 E5 2	3.462	1.863	3.883	0.199818		D7R1 E5 2	17.3258	9.32348	19.4327
	D14R1 E20 1	3.736	2.054	3.638	0.171392		D7R1 E20 1	21.798	11.9842	21.2262
	D14R1 E20 2	3.42	2.031	3.548	0.17594		D7R1 E20 2	19.4384	11.5437	20.166
	Sample	Basal	Uncoupled	Max uncoupled	Proteins		Rep2	Basal	Uncoupled	Max uncoupled		Rep2	Basal	Uncoupled	Max uncoupled		Rep2 %	Basal	Uncoupled	Max uncoupled
	D14R2 C1	2.169	0.572	1.612	0.188408		D7R2 C1					Ctrl	7.63559	4.38538	8.8725		Ctrl	1	0.574334	1.16199
	D14R2 C2	1.426	0.819	1.657	0.186757		D7R2 C2	7.63559	4.38538	8.8725		Etom 5μM	8.13494	6.10671	9.75868		Etom 5μM	1.0654	0.799768	1.27805
	D14R2 E5 1	1.407	0.917	1.672	0.164878		D7R2 E5 1	8.53359	5.56169	10.1408		Etom 20μM	10.4038	7.46609	11.156		Etom 20μM	1.36254	0.977801	1.46105
	D14R2 E5 2	1.448	1.245	1.755	0.18717		D7R2 E5 2	7.73629	6.65172	9.37652
	D14R2 E20 1	1.738	1.154	1.899	0.157034		D7R2 E20 1	11.0676	7.34871	12.0929
	D14R2 E20 2	1.626	1.266	1.706	0.166942		D7R2 E20 2	9.73992	7.58348	10.2191
	Sample	Basal	Uncoupled	Max uncoupled	Proteins		Rep2	Basal	Uncoupled	Max uncoupled		Rep3	Basal	Uncoupled	Max uncoupled		Rep3 %	Basal	Uncoupled	Max uncoupled
	D14R2 C1	0.909	0.58	1.368	0.149141		D7R2 C1	6.09491	3.88894	9.17253		Ctrl	5.86099	3.8552	9.01948		Ctrl	1	0.657772	1.5389
	D14R2 C2	1.044	0.709	1.645	0.185531		D7R2 C2	5.62708	3.82146	8.86643		Etom 5μM	6.2038	4.27159	10.9718		Etom 5μM	1.05849	0.728817	1.872
	D14R2 E5 1	0.961	0.657	1.645	0.130647		D7R2 E5 1	7.35567	5.0288	12.5911		Etom 20μM	7.22949	4.85482	9.99123		Etom 20μM	1.23349	0.828328	1.7047
	D14R2 E5 2	0.874	0.608	1.618	0.173003		D7R2 E5 2	5.05192	3.51438	9.35241
	D14R2 E20 1	1.093	0.764	1.27	0.146357		D7R2 E20 1	7.46804	5.22011	8.67741
	D14R2 E20 2	1.076	0.691	1.74	0.153913		D7R2 E20 2	6.99094	4.48954	11.3051

## Sheet: CB and UK
Treatment Day 14
Sample	Basal	Uncoupled	Max uncoupled	Proteins		Rep1	Basal	Uncoupled	Max uncoupled		Rep1	Basal	Uncoupled	Max uncoupled		Rep1 %	Basal	Uncoupled	Max uncoupled
D14R1 C1	1.436	0.556	2.022	0.0996457		D7R1 C1	14.4111	5.57977	20.2919		Ctrl	18.3202	9.27668	31.8098		Ctrl	1	0.506364	1.73632
D14R1 C2	1.71	0.998	3.333	0.0769254		D7R1 C2	22.2293	12.9736	43.3277		CB839 4μM	12.9299	7.76352	18.1996		CB839 4μM	0.705772	0.423768	0.993416
D14R1 CB 1	1.053	0.864	1.534	0.0990296		D7R1 E5 1	10.6332	8.72467	15.4903		UK5099 50μM	9.89064	7.8763	13.9719		UK5099 50μM	0.539877	0.429924	0.76265
D14R1 CB 2	1.305	0.583	1.792	0.0857055		D7R1 E5 2	15.2266	6.80237	20.9088
D14R1 UK 1	0.939	0.691	1.131	0.0918669		D7R1 E20 1	10.2213	7.52175	12.3113
D14R1 UK 2	0.784	0.675	1.282	0.0820086		D7R1 E20 2	9.55997	8.23084	15.6325
Sample	Basal	Uncoupled	Max uncoupled	Proteins		Rep2	Basal	Uncoupled	Max uncoupled		Rep2	Basal	Uncoupled	Max uncoupled		Rep2 %	Basal	Uncoupled	Max uncoupled
D14R2 C1	2.823	1.513	4.074	0.1781		D7R2 C1	15.8506	8.49523	22.8748		Ctrl	15.8102	9.33028	23.1022		Ctrl	1	0.590145	1.46122
D14R2 C2	2.766	1.783	4.092	0.1754		D7R2 C2	15.7697	10.1653	23.3295		CB839 4μM	9.75021	3.81103	11.0303		CB839 4μM	0.616706	0.241049	0.697673
D14R2 CB 1	1.442	0.556	1.596	0.1302		D7R2 E5 1	11.0753	4.27035	12.2581		UK5099 50μM	5.87056	4.61814	7.7735		UK5099 50μM	0.371316	0.292099	0.491678
D14R2 CB 2	1.835	0.73	2.135	0.2178		D7R2 E5 2	8.42516	3.3517	9.80257
D14R2 UK 1	0.899	0.697	1.304	0.138		D7R2 E20 1	6.51449	5.05072	9.44928
D14R2 UK 2	0.738	0.591	0.861	0.1412		D7R2 E20 2	5.22663	4.18555	6.09773
Sample	Basal	Uncoupled	Max uncoupled	Proteins		Rep2	Basal	Uncoupled	Max uncoupled		Rep3	Basal	Uncoupled	Max uncoupled		Rep3 %	Basal	Uncoupled	Max uncoupled
D14R3 C1	0.541	0.224	1.006	0.0614939		D7R2 C1	8.79762	3.64264	16.3593		Ctrl	11.6541	5.78103	19.5939		Ctrl	1	0.49605	1.68129
D14R3 C2	0.874	0.477	1.375	0.0602317		D7R2 C2	14.5106	7.91942	22.8285		CB839 4μM	2.26636	1.59557	6.20096		CB839 4μM	0.194469	0.136911	0.532082
D14R3 CB 1	0.126	0.093	0.408	0.0891892		D7R2 E5 1	1.41273	1.04273	4.57455		UK5099 50μM	6.45912	4.93228	9.3562		UK5099 50μM	0.554234	0.423222	0.802823
D14R3 CB 2	0.228	0.157	0.572	0.0730769		D7R2 E5 2	3.12	2.14842	7.82737
D14R3 UK 1	0.473	0.383	0.68	0.0845857		D7R2 E20 1	5.59196	4.52795	8.03919
D14R3 UK 2	0.475	0.346	0.692	0.0648352		D7R2 E20 2	7.32627	5.33661	10.6732
