# Supplementary material for: Glucose-derived glutamate drives neuronal terminal differentiation in vitro
Source: EMBO Rep. 2024 Jan 19;25(3):10. doi: 10.1038/s44319-023-00048-8 (PMC10933318; doi:10.1038/s44319-023-00048-8)
Supplement: Supplementary file 7 — Source Data Fig. 3 [file 44319_2023_48_MOESM7_ESM.zip › Figure 3/Figure 3C/Figure 3C mitochondria analysis.xlsx]

## Sheet: Average Area
	Average area/mitochondria (μm2)
	Vehicle	Etomoxir
	1335.56	2068.95
	1575.43	1304.62
	1725.23	2229.36
	1738.77	2270.19
	1492.84	1281.15

## Sheet: Number of rods
	Number of rods/total mitochondria
	Vehicle	Etomoxir
	0.8046	0.760167
	0.747	0.771962
	0.7904	0.808394
	0.7938	0.789728
	0.7592	0.744622

## Sheet: Number of networks
	Number of networks/total mitochondria
	Vehicle	Etomoxir
	0.0598	0.0765948
	0.0713	0.0499457
	0.0587	0.0419357
	0.061	0.0530858
	0.0744	0.0877762

## Sheet: Number of punctate
	Number of punctate/total mitochondria
	Vehicle	Etomoxir
	0.1356	0.163238
	0.1817	0.178092
	0.1509	0.14967
	0.1452	0.157186
	0.1665	0.167601
