# Supplementary material for: Glucose-derived glutamate drives neuronal terminal differentiation in vitro
Source: EMBO Rep. 2024 Jan 19;25(3):10. doi: 10.1038/s44319-023-00048-8 (PMC10933318; doi:10.1038/s44319-023-00048-8)
Supplement: Supplementary file 7 — Source Data Fig. 3 [file 44319_2023_48_MOESM7_ESM.zip › Figure 3/Figure 3D/Figure 3D mitochondria analysis.xlsx]

## Sheet: Average Area
	Average area/mitochondria (μm2)
	DMSO	CB839
	2281.36	1835.44
	1957.87	1178.95
	1649.76	1165.46
	1675.48	1049.12

## Sheet: Number of rods
	Number of rods/total mitochondria
	DMSO	CB839
	0.7798	0.7827
	0.7548	0.7512
	0.6446	0.8208
	0.7566	0.762

## Sheet: Number of networks
	Number of networks/total mitochondria
	DMSO	CB839
	0.0641	0.0546
	0.0845	0.0443
	0.1411	0.0515
	0.0654	0.0646

## Sheet: Number of punctate
	Number of punctate/total mitochondria
	DMSO	CB839
	0.1561	0.1626
	0.1607	0.2044
	0.2142	0.1277
	0.178	0.1735
