# Supplementary material for: Glucose-derived glutamate drives neuronal terminal differentiation in vitro
Source: EMBO Rep. 2024 Jan 19;25(3):10. doi: 10.1038/s44319-023-00048-8 (PMC10933318; doi:10.1038/s44319-023-00048-8)
Supplement: Supplementary file 8 — Source Data Fig. 4 [file 44319_2023_48_MOESM8_ESM.zip]

Archive with 16 entries (9 files):
- Figure 4/
- Figure 4/Figure 4E/
- Figure 4/Figure 4B/
- Figure 4/Figure 4C/
- Figure 4/Figure 4A/
- Figure 4/Figure 4F/
- Figure 4/Figure 4H/
- Figure 4/Figure 4E/Figure 4E.xlsx
- Figure 4/Figure 4B/Figure 4B.xlsx
- Figure 4/Figure 4C/Figure 4C.xlsx
- Figure 4/Figure 4A/Figure 4A.xlsx
- Figure 4/Figure 4F/Figure 4F.xlsx
- Figure 4/Figure 4H/UK mcherry.tif
- Figure 4/Figure 4H/Figure 4H sholl analysis and dendritc length.xlsx
- Figure 4/Figure 4H/DMSO mcherry.tif
- Figure 4/Figure 4H/UK piu aKG mcherry.tif
