# Supplementary material for: Glucose-derived glutamate drives neuronal terminal differentiation in vitro
Source: EMBO Rep. 2024 Jan 19;25(3):10. doi: 10.1038/s44319-023-00048-8 (PMC10933318; doi:10.1038/s44319-023-00048-8)
Supplement: Supplementary file 8 — Source Data Fig. 4 [file 44319_2023_48_MOESM8_ESM.zip › Figure 4/Figure 4E/Figure 4E.xlsx]

## Sheet: Foglio1
			Mass isotopomer distribution of α-Ketoglutarate labeled with [U13C6]
			DMSO				UK5099
		M0	0.163189	0.173397	0.0956531	0.119106	0.631611	0.659953	0.698325
		M2	0.613712	0.607844	0.629138	0.642261	0.368389	0.340047	0.301675
		M4	0.223099	0.218759	0.275209	0.238633	ND	ND	ND
