# Supplementary material for: Glucose-derived glutamate drives neuronal terminal differentiation in vitro
Source: EMBO Rep. 2024 Jan 19;25(3):10. doi: 10.1038/s44319-023-00048-8 (PMC10933318; doi:10.1038/s44319-023-00048-8)
Supplement: Supplementary file 8 — Source Data Fig. 4 [file 44319_2023_48_MOESM8_ESM.zip › Figure 4/Figure 4B/Figure 4B.xlsx]

## Sheet: Figure 4B
	Volcano plot CB839
	Fold change	-Log10pval
Trp	0.0053238	0.0088535
ADP	0.0086749	0.013068
Acylcarnitine-C4	0.026765	0.013068
Arg	0.03546	0.013068
Acylcarnitine-C14	0.037224	0.013068
Asp	-0.067536	0.014866
Ile	0.051052	0.015302
Glucose	-0.057947	0.029164
Acylcarnitine-C18:1	-0.03964	0.032942
Lys	0.13694	0.039703
Acylcarnitine-C16:0	0.16571	0.039703
Tyr	-0.084646	0.055115
Phe	-0.067591	0.055115
Ribo-Ribu-Xylu5P	-0.055676	0.055115
NADH	-0.049347	0.055115
Leu	0.096115	0.055115
PEP	0.26177	0.055115
Acylcarnitine-C10	0.2244	0.078747
Acylcarnitine-C2	0.24875	0.084346
Fumarate	-0.11107	0.13833
Citrate	0.24654	0.14456
Acylcarnitine-C6	0.9315	0.14456
Succinate	-0.141	0.14784
F-1,6-BP	0.34962	0.14784
Acylcarnitine-C18:0	0.54597	0.14919
DHAP/GAP	0.096298	0.16242
MalonylCoA	0.51068	0.16242
His	-0.24254	0.1783
Acylcarnitine-C16:1	-0.16358	0.1783
Asn	-0.18619	0.22526
AMP	0.11571	0.22526
Gly	-0.27163	0.24037
Val	-0.15205	0.24037
Acylcarnitine-C8	0.85703	0.24037
Ser	-0.25387	0.24833
Met	-0.21164	0.24833
ATP	0.72068	0.32568
Acylcarnitine-C9	0.23349	0.39659
Glucose-6P	0.47014	0.39659
NAD+	-0.4403	0.43827
Acylcarnitine-C0	-0.4475	0.54708
Pro	-0.3143	0.54708
Glu	-0.27	0.54708
Acylcarnitine-C3	-0.10869	0.54708
Pyr	0.36197	0.54708
Gln	0.40999	0.54708
NADPH	0.53176	0.54708
SuccinylCoA	0.5579	0.54708
Thr	-0.43153	0.79998
Malate	-0.41402	0.79998
NADP	0.71824	0.79998
OAA	0.99234	0.79998
E4P	0.68036	0.93659
AcetylCoA	0.23051	1.2893
Lactate	-0.56108	2.0682
αKG	-0.28652	2.2245
Ala	-0.42602	2.2532
Acylcarnitine-C5	-0.28723	2.8748
