# Supplementary material for: Glucose-derived glutamate drives neuronal terminal differentiation in vitro
Source: EMBO Rep. 2024 Jan 19;25(3):10. doi: 10.1038/s44319-023-00048-8 (PMC10933318; doi:10.1038/s44319-023-00048-8)
Supplement: Supplementary file 8 — Source Data Fig. 4 [file 44319_2023_48_MOESM8_ESM.zip › Figure 4/Figure 4C/Figure 4C.xlsx]

## Sheet: Figure 4C
	Volcano plot UK5099
	Fold change	-Log10pval
MalonylCoA	0.016367	0.002924
Lys	-0.00469	0.002924
SuccinylCoA	-0.00241	0.002924
Succinate	0.013608	0.020129
Acylcarnitine-C14	0.27467	0.023014
Acylcarnitine-C16:1	-0.11571	0.023014
Ribo-Ribu-Xylu5P	0.073846	0.023014
Tyr	0.072355	0.023014
Ser	-0.04327	0.023014
Asn	0.035864	0.023014
Gly	-0.12106	0.026294
Pro	0.097312	0.026294
PEP	-0.03982	0.026294
AMP	0.012724	0.026294
Acylcarnitine-C0	0.053262	0.04845
Glucose	0.11367	0.088107
Trp	-0.14596	0.089027
NADH	-0.09477	0.089027
Malate	-0.14598	0.095031
Fumarate	0.1914	0.12196
Acylcarnitine-C18:0	-0.5538	0.1237
Acylcarnitine-C16:0	-0.56333	0.14207
Arg	-0.24026	0.14207
NAD+	-0.1968	0.14207
NADPH	0.38357	0.15362
Phe	-0.16149	0.1739
Ile	0.26806	0.17924
Glucose-6P	0.15892	0.19208
His	-0.27742	0.1986
ATP	-0.24683	0.1986
Met	-0.15007	0.1986
DHAP/GAP	-0.17109	0.24517
Leu	0.3543	0.28865
Acylcarnitine-C6	-0.37521	0.30678
NADP	0.28643	0.31052
F-1,6-BP	0.79702	0.33622
Val	0.1181	0.35304
Acylcarnitine-C4	-0.19387	0.49972
Acylcarnitine-C5	0.6196	0.5098
Citrate	0.57584	0.5098
Acylcarnitine-C10	0.49964	0.5098
Acylcarnitine-C18:1	-1.1551	0.56682
Acylcarnitine-C9	0.3247	0.56682
Lactate	-0.2833	0.56682
Asp	1.2214	0.67624
Gln	-0.38094	0.67663
OAA	2.2712	0.89831
Acylcarnitine-C3	1.4301	0.98521
Pyr	0.87683	1.0031
Acylcarnitine-C8	1.4097	1.0302
Thr	-0.53485	1.0586
E4P	0.69112	1.2375
AcetylCoA	0.58673	1.4081
Ala	-0.89862	2.0405
Acylcarnitine-C2	-1.3477	2.0507
Glutamate	-1.1501	2.1545
ADP	-0.43463	2.2974
αKG	-1.0735	2.6585
