# Supplementary material for: Glucose-derived glutamate drives neuronal terminal differentiation in vitro
Source: EMBO Rep. 2024 Jan 19;25(3):10. doi: 10.1038/s44319-023-00048-8 (PMC10933318; doi:10.1038/s44319-023-00048-8)
Supplement: Supplementary file 8 — Source Data Fig. 4 [file 44319_2023_48_MOESM8_ESM.zip › Figure 4/Figure 4A/Figure 4A.xlsx]

## Sheet: Figure 4A
	Volcano plot Etomoxir
	Fold change	-Log10pval
Acylcarnitine-C14	-0.0238	0.021418
NAD+	0.022315	0.021418
F-1,6-BP	0.014603	0.021418
ADP	-0.00901	0.021418
Pro	0.007042	0.021418
Lactate	0.10017	0.038353
DHAP/GAP	0.037203	0.038353
Acylcarnitine-C5	-0.0148	0.038353
Val	0.059239	0.045208
?KG	0.051418	0.058073
ATP	-0.0361	0.070124
Tyr	0.13012	0.089172
Ile	0.11271	0.091045
His	0.11519	0.098732
Acylcarnitine-C2	0.16766	0.1134
AMP	0.16075	0.15158
Acylcarnitine-C6	1.318	0.15495
Acylcarnitine-C4	-0.15579	0.15495
Thr	0.11723	0.15495
NADPH	0.25593	0.16601
Ser	0.082372	0.16601
Asn	0.24343	0.17152
Acylcarnitine-C0	0.16017	0.17748
Succinate	0.15707	0.17748
NADP	0.15392	0.17748
Fumarate	0.071958	0.17748
Phe	0.23854	0.19241
Met	0.29584	0.19317
Lys	-0.17488	0.19545
Gln	0.20435	0.21171
Trp	0.18344	0.22442
Acylcarnitine-C8	0.77873	0.24394
Asp	-0.23032	0.24394
Acylcarnitine-C10	0.2258	0.24394
AcetylCoA	0.073624	0.24394
Glucose	0.63879	0.31939
Acylcarnitine-C3	0.40282	0.31939
Citrate	0.38477	0.31939
Ribo/Ribu/Xylu-5P	0.22311	0.31939
Leu	0.17825	0.31939
E4P	0.27504	0.35989
MalonylCoA	0.15933	0.43446
Glu	-0.33625	0.53994
Gluc/Fru-6P	0.31774	0.53994
Ala	-0.17853	0.53994
NADH	0.3131	0.6271
Arg	0.30309	0.71639
Malate	0.083661	0.84772
SuccinylCoA	0.58579	0.96535
PEP	-0.41903	0.99847
Acylcarnitine-C9	0.54442	1.1669
Gly	-0.24436	1.1669
OAA	0.14165	1.5075
Acylcarnitine-C18:0	-1.3476	1.5618
Acylcarnitine-C16:0	-2.0218	2.7997
Acylcarnitine-C18:1	-1.4561	4.3434
