# Supplementary material for: Glucose-derived glutamate drives neuronal terminal differentiation in vitro
Source: EMBO Rep. 2024 Jan 19;25(3):10. doi: 10.1038/s44319-023-00048-8 (PMC10933318; doi:10.1038/s44319-023-00048-8)
Supplement: Supplementary file 8 — Source Data Fig. 4 [file 44319_2023_48_MOESM8_ESM.zip › Figure 4/Figure 4F/Figure 4F.xlsx]

## Sheet: Glutamate isotopomers
		Mass isotopomer distribution (MID) of glutamate labeled with [U13C6]
		DMSO				UK5099
	M0	0.87467	0.892857	0.911796	0.887327	0.9541	0.966225	0.958891
	M2	0.119841	0.0999774	0.0838205	0.107032	0.0458999	0.0337752	0.0411095
	M4	0.00548869	0.00716595	0.00438358	0.00564105	ND	ND	ND
