# Supplementary material for: Glucose-derived glutamate drives neuronal terminal differentiation in vitro
Source: EMBO Rep. 2024 Jan 19;25(3):10. doi: 10.1038/s44319-023-00048-8 (PMC10933318; doi:10.1038/s44319-023-00048-8)
Supplement: Supplementary file 8 — Source Data Fig. 4 [file 44319_2023_48_MOESM8_ESM.zip › Figure 4/Figure 4H/Figure 4H sholl analysis and dendritc length.xlsx]

## Sheet: Sholl analysis Fig4H
	Distance from the soma	Number of intersections
		DMSO				UK5099				UK5099 +aKG
		EXP1	EXP2	EXP3	EXP4	EXP1	EXP2	EXP3	EXP4	EXP1	EXP2	EXP3	EXP4
	0	1	1	1	1	1	1	1	1	1	1	1	1
	5	1	1	1	1.14286	1	1.4	1	1	1	1	1	1.125
	10	3.14286	1.8	2.85714	3.42857	2.85714	4.6	4	3.625	3.42857	2.4	2.57143	3.125
	15	4.85714	5.2	5.28571	8.28571	6.28571	10	7.14286	7.125	7.14286	6.8	6.28571	5.25
	20	5.57143	5.2	7.42857	10.5714	8.14286	12	8.14286	8.375	8.42857	9.2	7.28571	6.375
	25	7.42857	6	8.14286	11.4286	8.42857	12	9.42857	9.375	9.57143	9.8	8.14286	6.875
	30	8.85714	7	9.28571	11.4286	8.42857	11.8	9.85714	8.375	10.2857	10	8	7
	35	9.42857	6.6	10.4286	11.2857	8.42857	11.6	10.2857	8	10.5714	9	8.42857	7.125
	40	10.4286	7	10.1429	10.8571	9.57143	11.2	10.2857	7.375	10.2857	7.6	7.85714	6.5
	45	10.1429	7.6	10.4286	10.5714	8.71429	10.4	10.1429	7.5	10.1429	7.2	8.28571	6.375
	50	10.5714	7.6	11.5714	9.57143	8.14286	9.4	10.7143	7.125	10	6.8	7.42857	5.875
	55	10.8571	6.8	12.1429	8.42857	7.71429	10	10	7	10.1429	6.4	7	5.375
	60	10.5714	6.4	12.8571	8	6.85714	10.4	9.14286	6.5	9.57143	5.8	6.85714	4.875
	65	10.2857	5.8	12.2857	7.42857	6.85714	9.4	9.57143	5.875	9.42857	4.8	6.71429	4.375
	70	9.71429	5.6	12.8571	6.42857	6.85714	9	8.14286	5.625	9.71429	4.4	6.57143	4.125
	75	9.85714	5.4	12.2857	6.28571	6.42857	8.2	7.57143	5.125	8.71429	3.6	6	3.875
	80	9.42857	5.4	12	5.57143	6.42857	6.6	8.85714	5	8.42857	3.6	6.14286	3.625
	85	9.28571	5	12.8571	5	5.85714	6	6.85714	4.625	7.57143	3.8	5.42857	3.375
	90	9	4.8	11.7143	4.71429	5.71429	5.8	5.71429	4.875	6.85714	2.6	5.28571	3.25
	95	7.71429	5.4	11.4286	4.14286	5.28571	5.2	6	4	7	2.2	5.42857	2.75
	100	7.14286	5	10.7143	3.71429	4.85714	4.4	5.42857	3.375	6.42857	2.4	4	2.75

## Sheet: Dendritic length Fig 4H
	Dendritic length DMSO, UK5099, UK5099+aKG
	DMSO	UK5099	UK5099+aKG
	11823.1	8755.14	9179.84
	11459.8	8912.96	6481.79
	14767.5	10263.6	8255.37
	9542.67	7667.22	6017.72
