# Supplementary material for: Glucose-derived glutamate drives neuronal terminal differentiation in vitro
Source: EMBO Rep. 2024 Jan 19;25(3):10. doi: 10.1038/s44319-023-00048-8 (PMC10933318; doi:10.1038/s44319-023-00048-8)
Supplement: Supplementary file 9 — Source Data Fig. 5 [file 44319_2023_48_MOESM9_ESM.zip]

Archive with 21 entries (16 files):
- Figure 5/
- Figure 5/Figure 5C/
- Figure 5/Figure 5D/
- Figure 5/Figure 5E/
- Figure 5/Figure 5B/
- Figure 5/Figure 5C/UK5099 + Glu GFP.tif
- Figure 5/Figure 5C/Figure 5C spine density a.xlsx
- __MACOSX/Figure 5/Figure 5C/._Figure 5C spine density a.xlsx
- Figure 5/Figure 5C/UK5099 GFP.tif
- Figure 5/Figure 5C/DMSO GFP.tif
- Figure 5/Figure 5D/.DS_Store
- __MACOSX/Figure 5/Figure 5D/._.DS_Store
- Figure 5/Figure 5D/Figure 5D mEPSCs.xlsx
- __MACOSX/Figure 5/Figure 5D/._Figure 5D mEPSCs.xlsx
- Figure 5/Figure 5E/Figure 5E Multi-unit (MU) activity.xlsx
- __MACOSX/Figure 5/Figure 5E/._Figure 5E Multi-unit (MU) activity.xlsx
- Figure 5/Figure 5B/UK mcherry.tif
- Figure 5/Figure 5B/DMSO mcherry.tif
- Figure 5/Figure 5B/Figure 5B sholl analysis and dendritc length.xlsx
- __MACOSX/Figure 5/Figure 5B/._Figure 5B sholl analysis and dendritc length.xlsx
- Figure 5/Figure 5B/UK + glu mcherry.tif
