# Supplementary material for: Glucose-derived glutamate drives neuronal terminal differentiation in vitro
Source: EMBO Rep. 2024 Jan 19;25(3):10. doi: 10.1038/s44319-023-00048-8 (PMC10933318; doi:10.1038/s44319-023-00048-8)
Supplement: Supplementary file 9 — Source Data Fig. 5 [file 44319_2023_48_MOESM9_ESM.zip › Figure 5/Figure 5C/Figure 5C spine density a.xlsx]

## Sheet: Spine density Fig.5C
	Spine density DMSO, UK5099, UK5099+ Glu				Spine density is reported as spine number/10 μm of dendrites
	DMSO	UK5099	UK5099+ Glu
	2.69322	1.77844	2.92306
	3.37127	2.22774	2.60965
	3.3	1.56	2.20725
