# Supplementary material for: Glucose-derived glutamate drives neuronal terminal differentiation in vitro
Source: EMBO Rep. 2024 Jan 19;25(3):10. doi: 10.1038/s44319-023-00048-8 (PMC10933318; doi:10.1038/s44319-023-00048-8)
Supplement: Supplementary file 9 — Source Data Fig. 5 [file 44319_2023_48_MOESM9_ESM.zip › Figure 5/Figure 5D/Figure 5D mEPSCs.xlsx]

## Sheet: Frequency
	miniature excitatory postsynaptic currents (mEPSCs) Frequency events
	DMSO	UK	UK + glu
	1.84024	0.732941	1.87144
	1.04423	0.440883	1.04888
	1.59623	1.01801	1.60656

## Sheet: Amplitude
	miniature excitatory postsynaptic currents (mEPSCs) amplitude
	DMSO	UK	UK + glu
	25.09	19.2714	26.2917
	22.1317	18.0133	25.33
	25.8157	20.9275	26.3167
