# Supplementary material for: Glucose-derived glutamate drives neuronal terminal differentiation in vitro
Source: EMBO Rep. 2024 Jan 19;25(3):10. doi: 10.1038/s44319-023-00048-8 (PMC10933318; doi:10.1038/s44319-023-00048-8)
Supplement: Supplementary file 9 — Source Data Fig. 5 [file 44319_2023_48_MOESM9_ESM.zip › Figure 5/Figure 5E/Figure 5E Multi-unit (MU) activity.xlsx]

## Sheet: Multi-unit (MU) activity 
	DMSO	UK	UK + glu
	2.04788	0.056173	0.700708
	1.94945	0.140827	0.639826
	1.16569	0.25719	0.326306
