# Supplementary material for: Glucose-derived glutamate drives neuronal terminal differentiation in vitro
Source: EMBO Rep. 2024 Jan 19;25(3):10. doi: 10.1038/s44319-023-00048-8 (PMC10933318; doi:10.1038/s44319-023-00048-8)
Supplement: Supplementary file 9 — Source Data Fig. 5 [file 44319_2023_48_MOESM9_ESM.zip › Figure 5/Figure 5B/Figure 5B sholl analysis and dendritc length.xlsx]

## Sheet: Sholl analysis Fig 5B
	Distance from the soma	Number of intersections
		DMSO					UK5099					UK5099 +Glutamate
		EXP1	EXP2	EXP3	EXP4	EXP5	EXP1	EXP2	EXP3	EXP4	EXP5	EXP1	EXP2	EXP3	EXP4	EXP5
	0	1	1	1	1	1	1	1	1	1	1	1	1	1	1	1
	5	1	1	1	1.14286	1	1.25	1	1	1	1	1.125	1	1	1.42857	1
	10	2.75	3.14286	2.85714	3.42857	2.75	3.5	2.85714	4	3.625	3.77778	3.625	3.42857	2.57143	3.71429	2.6
	15	4.75	4.85714	5.28571	8.28571	5.625	4.625	6.28571	7.14286	7.125	6.11111	4.75	7.14286	6.28571	6.14286	7
	20	5.875	5.57143	7.42857	10.5714	6.875	5.625	8.14286	8.14286	8.375	8	6	8.42857	7.28571	9	9
	25	7	7.42857	8.14286	11.4286	7.75	6.5	8.42857	9.42857	9.375	8.66667	8.125	9.57143	8.14286	8.85714	9.8
	30	8	8.85714	9.28571	11.4286	8.375	7	8.42857	9.85714	8.375	9.22222	8	10.2857	8	8.85714	10.2
	35	8.25	9.42857	10.4286	11.2857	8.625	7.125	8.42857	10.2857	8	9.44444	8.25	10.5714	8.42857	9.42857	10.2
	40	8.5	10.4286	10.1429	10.8571	8.875	7	9.57143	10.2857	7.375	10	7.875	10.2857	7.85714	9.42857	9.8
	45	8.625	10.1429	10.4286	10.5714	9	7.125	8.71429	10.1429	7.5	9.55556	7.75	10.1429	8.28571	9.14286	10
	50	8.125	10.5714	11.5714	9.57143	9	6.75	8.14286	10.7143	7.125	9.11111	7.25	10	7.42857	9.42857	9.4
	55	8	10.8571	12.1429	8.42857	8.5	6.25	7.71429	10	7	8.88889	7.875	10.1429	7	8.85714	10.4
	60	8.375	10.5714	12.8571	8	8.875	6.375	6.85714	9.14286	6.5	9	7.25	9.57143	6.85714	8.42857	9.2
	65	8.125	10.2857	12.2857	7.42857	8.625	6.25	6.85714	9.57143	5.875	8.88889	7.25	9.42857	6.71429	8.71429	7.8
	70	7.875	9.71429	12.8571	6.42857	7.875	6.625	6.85714	8.14286	5.625	7.77778	8	9.71429	6.57143	8.14286	6.6
	75	7.625	9.85714	12.2857	6.28571	8.375	5.875	6.42857	7.57143	5.125	7.44444	7.75	8.71429	6	7.57143	6
	80	7.25	9.42857	12	5.57143	6.875	5.875	6.42857	8.85714	5	6.22222	7.375	8.42857	6.14286	7.57143	6.2
	85	6.875	9.28571	12.8571	5	6	5.5	5.85714	6.85714	4.625	6.22222	8	7.57143	5.42857	7	5
	90	7	9	11.7143	4.71429	5.5	4.875	5.71429	5.71429	4.875	5.66667	7.625	6.85714	5.28571	6	5
	95	6.5	7.71429	11.4286	4.14286	4.75	4.5	5.28571	6	4	6.11111	8	7	5.42857	5.42857	4.2
	100	6	7.14286	10.7143	3.71429	3.75	4.25	4.85714	5.42857	3.375	4.55556	8	6.42857	4	5	3.4

## Sheet: Dendritic length Fig 5B
	Dendritic length DMSO, UK5099, UK5099+Glutamate
	DMSO	UK5099	UK5099+Glutamate
	10043.8	8686.74	12128.2
	10672.8	8995.42	11394.9
	11823.1	8755.14	10504.1
	10248.2	9443.99	10017.3
	1476752	10263.6	12248.5
	9542.67	6747.3	10137.5
