# Supplementary material for: Glucose-derived glutamate drives neuronal terminal differentiation in vitro
Source: EMBO Rep. 2024 Jan 19;25(3):10. doi: 10.1038/s44319-023-00048-8 (PMC10933318; doi:10.1038/s44319-023-00048-8)
Supplement: Supplementary file 10 — Source Data Fig. 6 [file 44319_2023_48_MOESM10_ESM.zip]

Archive with 14 entries (9 files):
- Figure 6/
- Figure 6/Figure 6A/
- Figure 6/Figure 6E/
- Figure 6/Figure 6D/
- Figure 6/Figure 6C/
- Figure 6/Figure 6A/Figure 6A metabolimic Neuro-Mpc1 mice.xlsx
- Figure 6/Figure 6E/Figure 6E glutamate tracing ShMpc1.xlsx
- Figure 6/Figure 6D/Confocal image Sh MPC1.tif
- Figure 6/Figure 6D/Figure6D sholl analysis and dendritc length.xlsx
- Figure 6/Figure 6D/Confocal image SCR.tif
- Figure 6/Figure 6C/Western Mpc-1.tif
- Figure 6/Figure 6C/Western Actin.tif
- Figure 6/Figure 6C/Figure 6C PSD95.xlsx
- Figure 6/Figure 6C/Western PSD95.tif
