# Supplementary material for: Glucose-derived glutamate drives neuronal terminal differentiation in vitro
Source: EMBO Rep. 2024 Jan 19;25(3):10. doi: 10.1038/s44319-023-00048-8 (PMC10933318; doi:10.1038/s44319-023-00048-8)
Supplement: Supplementary file 10 — Source Data Fig. 6 [file 44319_2023_48_MOESM10_ESM.zip › Figure 6/Figure 6A/Figure 6A metabolimic Neuro-Mpc1 mice.xlsx]

## Sheet: Glutamate Neuro-Mpc1 mice
	steady-state abundance of glutamate in the hippocampus isolated from adult Neuro-Mpc1-WT and -KO mice, determined by untargeted metabolomics
	Neuro-MPC1-WT	Neuro-MPC1-KO
	2558753	2404014
	2550486	2412136
	2615572	2684523
	2605562	2679456
	2880845	2507826
	2963111	2495593
	2975547	2529174
	2996413	2545713

## Sheet: αKetoglutarte Neuro- Mpc1 mice
	steady-state abundance of αKetoglutarte in the hippocampus isolated from adult Neuro-Mpc1-WT and -KO mice, determined by untargeted metabolomics
	Neuro-MPC1-WT	Neuro-MPC1-KO
	2558753	2404014
	2550486	2412136
	2615572	2684523
	2605562	2679456
	2880845	2507826
	2963111	2495593
	2975547	2529174
	2996413	2545713
