# Supplementary material for: Glucose-derived glutamate drives neuronal terminal differentiation in vitro
Source: EMBO Rep. 2024 Jan 19;25(3):10. doi: 10.1038/s44319-023-00048-8 (PMC10933318; doi:10.1038/s44319-023-00048-8)
Supplement: Supplementary file 10 — Source Data Fig. 6 [file 44319_2023_48_MOESM10_ESM.zip › Figure 6/Figure 6E/Figure 6E glutamate tracing ShMpc1.xlsx]

## Sheet: Gluatmate Tracing
		SCR(A)						Sh Mpc1(A)
	M0	0.915	0.914	0.898	0.904	0.894	0.881	0.929	0.934	0.93	0.922	0.942	0.933
	M2	0.082	0.083	0.099	0.092	0.101	0.112	0.069	0.064	0.068	0.076	0.057	0.065
	M4	0.003	0.003	0.003	0.004	0.005	0.007	0.002	0.003	0.002	0.002	0.001	0.003
