# Supplementary material for: Glucose-derived glutamate drives neuronal terminal differentiation in vitro
Source: EMBO Rep. 2024 Jan 19;25(3):10. doi: 10.1038/s44319-023-00048-8 (PMC10933318; doi:10.1038/s44319-023-00048-8)
Supplement: Supplementary file 10 — Source Data Fig. 6 [file 44319_2023_48_MOESM10_ESM.zip › Figure 6/Figure 6D/Figure6D sholl analysis and dendritc length.xlsx]

## Sheet: Sholl analysis Fig 6D
	Distance from the soma	Number of intersections
		SCR(A)					ShMpc1(A)
		EXP1	EXP2	EXP3	EXP4	EXP5	EXP1	EXP2	EXP3	EXP4	EXP5
	0	1	1	1	1	1	1.125	1	1	1	1
	5	1	1	1	1	1	2.625	1	1	1	1.25
	10	3.14286	2	2.125	2	2.42857	6	2.875	2.625	4	2.25
	15	5.14286	6	5.375	6.75	6.14286	6.625	6.125	5.625	7.875	6.25
	20	6.85714	6.875	7.875	9.75	9.57143	7.125	7.75	7.625	9.5	7.125
	25	8.28571	7.25	10	12.25	11.8571	7.375	8.625	9.75	9.75	8.625
	30	8.42857	8.125	12.875	12.5	12.8571	6.875	9.5	11.25	10.125	8.75
	35	9.85714	8.625	13.625	13.125	13	6.875	9.375	11.625	10.5	8.625
	40	9.57143	8.5	15.25	13.625	13.5714	6.625	9.375	11.75	10.125	9.125
	45	9.71429	9.125	15.25	14	13.4286	5.5	9	11.875	10.25	8.125
	50	9	8.625	15	12	12.7143	4.625	9.625	10.875	9.5	7.125
	55	9.14286	8.25	14.125	11.875	11.5714	5	8.625	8.75	8.5	6.375
	60	9.14286	7.25	13	10.25	9.71429	3.75	8.25	7.125	8.125	5.5
	65	8.57143	6.875	10.5	8.125	8.71429	3.125	7.875	5.375	6.75	4.375
	70	7.57143	6.125	7.75	6.25	6.57143	2.375	7.25	3.875	6.125	4.25
	75	6.85714	5.875	5.125	4.125	4.42857	1.875	5.5	3.25	4.5	3.125
	80	6	4.75	2.875	2.625	2.71429	1.625	4.75	2	2.75	2
	85	5.85714	3.25	1.25	1	1.85714	1.375	3.875	1.25	1.375	0.75
	90	4.57143	2.25	0.625	0.5	0.857143	1	3.5	1	0.5	0.375
	95	3.28571	1.875	0.125	0.25	0.142857	0.875	2.25	0.375	0.25	0.25
	100	2.42857	0.875	0	0	0	0.875	1.625	0	0.125	0.25

## Sheet: Dendritic length Fig 6D
	Dendritic length ShMpc1 (A) vs SCR(A)
	SCR(A)	ShMpc1 (A)
	864.316	533.812
	956.856	729.026
	898.73	737.507
	859.112	575.467
