# Supplementary material for: Glucose-derived glutamate drives neuronal terminal differentiation in vitro
Source: EMBO Rep. 2024 Jan 19;25(3):10. doi: 10.1038/s44319-023-00048-8 (PMC10933318; doi:10.1038/s44319-023-00048-8)
Supplement: Supplementary file 10 — Source Data Fig. 6 [file 44319_2023_48_MOESM10_ESM.zip › Figure 6/Figure 6C/Figure 6C PSD95.xlsx]

## Sheet: Figure 6C PSD95
	PSD-95 levels in neurons silenced for Mpc1
	SCR	Sh2 MPC1
	1.39	0.76
	1.13	0.8
	1	0.74
	1.29805	0.819194
	1.11398	0.997613
