# Supplementary material for: Glucose-derived glutamate drives neuronal terminal differentiation in vitro
Source: EMBO Rep. 2024 Jan 19;25(3):10. doi: 10.1038/s44319-023-00048-8 (PMC10933318; doi:10.1038/s44319-023-00048-8)
Supplement: Supplementary file 11 — Source Data Fig. 7 [file 44319_2023_48_MOESM11_ESM.zip]

Archive with 27 entries (20 files):
- Figure 7/
- Figure 7/Figure 7D/
- Figure 7/Figure 7C/
- Figure 7/Figure 7B/
- Figure 7/Figure 7E/
- Figure 7/Figure 7F/
- Figure 7/Figure 7A/
- Figure 7/Figure 7D/Figure 7D SUnSET synaptoneurosomes.xlsx
- Figure 7/Figure 7D/Western Actin.tif
- Figure 7/Figure 7D/Western Puromycin.tif
- Figure 7/Figure 7C/Figure 7C SUnSET total homogenate.xlsx
- Figure 7/Figure 7C/Western Actin.tif
- Figure 7/Figure 7C/Western puromycin.tif
- Figure 7/Figure 7B/Figure 7B PSD-95 mRNA.xlsx
- Figure 7/Figure 7E/UK GFP.tif
- Figure 7/Figure 7E/DMSO Puromycin.tif
- Figure 7/Figure 7E/Figure 7E SUnSET dendritic spines.xlsx
- Figure 7/Figure 7E/DMSO GFP.tif
- Figure 7/Figure 7E/UK puromycin.tif
- Figure 7/Figure 7E/UK+glu puromycin.tif
- Figure 7/Figure 7E/UK+glu GFP.tif
- Figure 7/Figure 7F/Western Actin.tif
- Figure 7/Figure 7F/Figure 7F PSD-95 expression synaptoneurosomes.xlsx
- Figure 7/Figure 7F/Western PSD-95.tif
- Figure 7/Figure 7A/Western Actin.tif
- Figure 7/Figure 7A/Western PSD95.tif
- Figure 7/Figure 7A/Figure 7A PSD-95 expression homogenate.xlsx
