# Supplementary material for: Glucose-derived glutamate drives neuronal terminal differentiation in vitro
Source: EMBO Rep. 2024 Jan 19;25(3):10. doi: 10.1038/s44319-023-00048-8 (PMC10933318; doi:10.1038/s44319-023-00048-8)
Supplement: Supplementary file 11 — Source Data Fig. 7 [file 44319_2023_48_MOESM11_ESM.zip › Figure 7/Figure 7D/Figure 7D SUnSET synaptoneurosomes.xlsx]

## Sheet: Sunset synaptoneurosomes
	SUnSET in synaptoneurosomes of neurons treated with UK5099 alone or in presence of Glutamate
	Puromycin/β-Actin expressed as % of DMSO
	DMSO	UK	UK+glu
	1.17	0.89	0.93
	1.3	0.77	0.93
	0.78	0.55	0.99
	0.93	0.54	0.84
	1.56	0.36	0.39
	0.96	0.7	0.65
	0.98	0.74	0.6
	0.79	0.68	0.84
