# Supplementary material for: Glucose-derived glutamate drives neuronal terminal differentiation in vitro
Source: EMBO Rep. 2024 Jan 19;25(3):10. doi: 10.1038/s44319-023-00048-8 (PMC10933318; doi:10.1038/s44319-023-00048-8)
Supplement: Supplementary file 11 — Source Data Fig. 7 [file 44319_2023_48_MOESM11_ESM.zip › Figure 7/Figure 7C/Figure 7C SUnSET total homogenate.xlsx]

## Sheet: Sunset total homogenate
	SUnSET in total extracts of neurons treated with UK5099 alone or in presence of Glutamate
	Puromycin/β-Actin expressed as % of DMSO
	DMSO	UK	UK+glu
	1.2	0.23	0.29
	1.07	0.4	0.3
	0.62	0.24	0.2
	1.15	0.37	0.46
	0.96	0.47	0.58
