# Supplementary material for: Glucose-derived glutamate drives neuronal terminal differentiation in vitro
Source: EMBO Rep. 2024 Jan 19;25(3):10. doi: 10.1038/s44319-023-00048-8 (PMC10933318; doi:10.1038/s44319-023-00048-8)
Supplement: Supplementary file 11 — Source Data Fig. 7 [file 44319_2023_48_MOESM11_ESM.zip › Figure 7/Figure 7B/Figure 7B PSD-95 mRNA.xlsx]

## Sheet: PSD95 mRNA
	PSD-95 mRNA expression in total extracts of neurons treated with UK5099 alone or in presence of Glutamate
	DMSO	UK	UK+glu
	1.069	1.095	0.836
	1.257	0.866	0.877
	0.919	0.903	1.178
	0.897	1.244	0.859
	1.081	0.927	0.991
	1.066	0.663	1.006
