# Supplementary material for: Glucose-derived glutamate drives neuronal terminal differentiation in vitro
Source: EMBO Rep. 2024 Jan 19;25(3):10. doi: 10.1038/s44319-023-00048-8 (PMC10933318; doi:10.1038/s44319-023-00048-8)
Supplement: Supplementary file 11 — Source Data Fig. 7 [file 44319_2023_48_MOESM11_ESM.zip › Figure 7/Figure 7E/Figure 7E SUnSET dendritic spines.xlsx]

## Sheet: Sunset dendritic spines
	SUnSET in dendritic spines of neurons treated with UK5099 alone or in presence of Glutamate
	Puromycinlevels are expressed as % of DMSO
	DMSO	UK	UK+glu
	1.00134	0.803917	0.881727
	1.31817	0.985538	0.919854
	0.680484	0.432887	0.691058
