# Supplementary material for: Glucose-derived glutamate drives neuronal terminal differentiation in vitro
Source: EMBO Rep. 2024 Jan 19;25(3):10. doi: 10.1038/s44319-023-00048-8 (PMC10933318; doi:10.1038/s44319-023-00048-8)
Supplement: Supplementary file 11 — Source Data Fig. 7 [file 44319_2023_48_MOESM11_ESM.zip › Figure 7/Figure 7F/Figure 7F PSD-95 expression synaptoneurosomes.xlsx]

## Sheet: PSD95 synaptoneurosomes 
	PSD-95 expression in synaptoneurosomes of neurons treated with UK5099 alone or in presence of Glutamate
	DMSO	UK	UK+glu
	0.94	0.72	1.34
	1.08	0.71	1.21
	0.97	0.99	1.04
	1.41	0.52	1.08
	1.18	0.78	1.04
	0.98	0.83	1.2
