# Supplementary material for: Glucose-derived glutamate drives neuronal terminal differentiation in vitro
Source: EMBO Rep. 2024 Jan 19;25(3):10. doi: 10.1038/s44319-023-00048-8 (PMC10933318; doi:10.1038/s44319-023-00048-8)
Supplement: Supplementary file 11 — Source Data Fig. 7 [file 44319_2023_48_MOESM11_ESM.zip › Figure 7/Figure 7A/Figure 7A PSD-95 expression homogenate.xlsx]

## Sheet: PSD95 homogenate 
	PSD-95 expression total homogenate of neurons treated with UK5099 alone or in presence of Glutamate
	DMSO	UK	UK+glu
	1.19	0.75	1.05
	1.28	1.08	0.64
	1.57	0.73	0.7
	1.5	0.71	0.79
	1.83	0.47	0.7
