# Supplementary material for: Glucose-derived glutamate drives neuronal terminal differentiation in vitro
Source: EMBO Rep. 2024 Jan 19;25(3):10. doi: 10.1038/s44319-023-00048-8 (PMC10933318; doi:10.1038/s44319-023-00048-8)
Supplement: Supplementary file 12 — Source Data Fig. 8 [file 44319_2023_48_MOESM12_ESM.zip]

Archive with 17 entries (13 files):
- Figure 8/
- Figure 8/Figure 8D/
- Figure 8/Figure 8C/
- Figure 8/Figure 8B/
- Figure 8/Figure 8D/Figure 8D spine density and morphology.xlsx
- Figure 8/Figure 8D/UK+DHPG GFP.tif
- Figure 8/Figure 8D/UK GFP.tif
- Figure 8/Figure 8D/DMSO GFP.tif
- Figure 8/Figure 8C/Figure 8C sholl analysis and dendritc length.xlsx
- Figure 8/Figure 8C/UK5099 + DHPG GFP.tif
- Figure 8/Figure 8C/UK5099 GFP.tif
- Figure 8/Figure 8C/DMSO GFP.tif
- Figure 8/Figure 8B/Western Actin.tif
- Figure 8/Figure 8B/Figure 8B PSD-95 synaptoneurosomes.xlsx
- Figure 8/Figure 8B/Western DHPG.tif
- Figure 8/Figure 8B/Western PSD95.tif
- Figure 8/Figure 8B/Figure 8B SUnSET synaptoneurosomes.xlsx
