# Supplementary material for: Glucose-derived glutamate drives neuronal terminal differentiation in vitro
Source: EMBO Rep. 2024 Jan 19;25(3):10. doi: 10.1038/s44319-023-00048-8 (PMC10933318; doi:10.1038/s44319-023-00048-8)
Supplement: Supplementary file 12 — Source Data Fig. 8 [file 44319_2023_48_MOESM12_ESM.zip › Figure 8/Figure 8D/Figure 8D spine density and morphology.xlsx]

## Sheet: Spine density Fig.8D
	Spine density DMSO, UK5099, UK5099+ DHPG				Spine density is reported as pine number/10 μm of dendrites
	DMSO	UK5099	UK5099+ DHPG
	4.8265	3.4315	4.109
	4.75202	2.86004	4.44559
	3.73787	3.69411	4.07125
	2.80274	2.20506	2.50684
	2.97232	1.82445	2.31624

## Sheet: Spine morphology Fig.8D
	Mushroom			Stubby			Thin			Filopodia						DMSO	UK5099	UK5099 + DHPG
	DMSO	UK5099	UK5099 + DHPG	DMSO	UK5099	UK5099 + DHPG	DMSO	UK50995099	UK5099 + DHPG	DMSO	UK5099	UK5099 + DHPG			Mushroom	1461	670	867
	0.503846	0.414286	0.549296	0.35	0.371429	0.253521	0.146154	0.171429	0.140845	0	0.042857	0.028169			Stubby	968	579	539
	0.604839	0.464789	0.65	0.282258	0.323944	0.25	0.108871	0.169014	0.066667	0.004032	0.042254	0.033333			Thin	301	369	270
	0.466667	0.408163	0.57554	0.436364	0.346939	0.251799	0.09697	0.197279	0.143885	0	0.047619	0.021583			Filopodia	32	61	29
	0.4625	0.376471	0.595745	0.425	0.235294	0.212766	0.1	0.317647	0.170213	0.0125	0.058824	0.021277				Test	Chi-square
	0.459302	0.375	0.430657	0.383721	0.414063	0.357664	0.133721	0.164063	0.19708	0.023256	0.046875	0.014599				Chi-square, df	159,5, 6
	0.554404	0.344828	0.57971	0.357513	0.327586	0.173913	0.082902	0.258621	0.202899	0.005181	0.068966	0.043478				P value	<0,0001
	0.528796	0.328767	0.576923	0.350785	0.273973	0.25	0.104712	0.287671	0.153846	0.015707	0.082192	0.019231				P value summary	****
	0.56	0.394737	0.645161	0.265	0.328947	0.290323	0.155	0.223684	0.032258	0.02	0.052632	0
	0.441667	0.629032	0.582418	0.358333	0.177419	0.307692	0.175	0.16129	0.10989	0.025	0.032258	0
	0.4	0.441441	0.462687	0.459259	0.306306	0.373134	0.140741	0.234234	0.134328	0	0.018018	0.029851
	0.45082	0.333333	0.416149	0.442623	0.47619	0.428571	0.098361	0.190476	0.142857	0.008197	0	0.012422
	0.44	0.275862	0.448276	0.44	0.551724	0.241379	0.1	0.155172	0.310345	0.02	0	0
	0.616279	0.423077	0.451282	0.27907	0.298077	0.415385	0.093023	0.25	0.133333	0.011628	0.019231	0
	0.73913	0.444444	0.492537	0.202899	0.255556	0.253731	0.057971	0.266667	0.238806	0	0.033333	0.014925
	0.594406	0.426667	0.408163	0.27972	0.293333	0.387755	0.111888	0.213333	0.163265	0.013986	0.066667	0.040816
	0.496296	0.395349	0.439252	0.4	0.465116	0.345794	0.074074	0.139535	0.205607	0.02963	0	0.009346
	0.692308	0.479167	0.532609	0.230769	0.333333	0.326087	0.028846	0.166667	0.130435	0.038462	0.020833	0.01087
	0.607477	0.3	0.71875	0.308411	0.472727	0.09375	0.084112	0.218182	0.1875	0	0.009091	0
	0.554217	0.393162	0.466667	0.385542	0.282051	0.283333	0.060241	0.282051	0.216667	0	0.042735	0.033333
		0.411111			0.377778			0.2			0.011111
		0.234043			0.510638			0.234043			0.021277
