# Supplementary material for: Glucose-derived glutamate drives neuronal terminal differentiation in vitro
Source: EMBO Rep. 2024 Jan 19;25(3):10. doi: 10.1038/s44319-023-00048-8 (PMC10933318; doi:10.1038/s44319-023-00048-8)
Supplement: Supplementary file 12 — Source Data Fig. 8 [file 44319_2023_48_MOESM12_ESM.zip › Figure 8/Figure 8C/Figure 8C sholl analysis and dendritc length.xlsx]

## Sheet: Sholl analysis Fig 8C
	Distance from the soma	Number of intersections
		DMSO				UK5099				UK5099+DHPG
		EXP1	EXP2	EXP3	EXP4	EXP1	EXP2	EXP3	EXP4	EXP1	EXP2	EXP3	EXP4
	0	1	1	1	1	1	1	1	1.25	1	1	1	1
	5	1.14286	1.14286	1.2	1	1	1	1	2.375	1	1.42857	1	3.28571
	10	3.28571	4.28571	4.9	3	3.71429	4.57143	4	6	5.42857	4.57143	2.625	5.57143
	15	6.28571	9.71429	8	7.16667	6.14286	8.14286	7.7	7.75	8.14286	7.28571	5.625	9.28571
	20	8.28571	11.2857	9.8	9	5.71429	10.8571	10.8	7.5	10.4286	9.57143	9	12.4286
	25	8.14286	13.2857	12.4	10.5	6.71429	12	11.8	8.625	11	10.7143	11.125	13
	30	8.42857	12.7143	13.3	11.6667	7.57143	12.4286	12.6	8.375	11.7143	11.8571	11.375	14.7143
	35	9.14286	13.2857	14.8	12.5	8.71429	12.1429	12.7	8.625	10.8571	13.2857	12.75	15.7143
	40	9.14286	13.5714	15.5	13.3333	9	11.7143	12.8	9.25	12.7143	13	12.625	16.8571
	45	9.42857	14.5714	15.1	14.5	9	12.1429	11.8	9.125	13.1429	14.2857	12.625	16.5714
	50	9.28571	13.7143	15.9	13.3333	9.28571	11.4286	11.3	9	12.5714	14.2857	12.125	17.2857
	55	9.57143	13.1429	13.7	12.8333	8.28571	11.1429	11.1	9	12.8571	13.5714	11.75	15.2857
	60	9.57143	13.2857	12.7	12.8333	7.42857	10.2857	11.5	7	14.8571	13.4286	11.375	13.5714
	65	9	11.1429	13.1	12	7.71429	9.14286	9.7	6.375	11.7143	12.2857	10.5	12.4286
	70	8.71429	9.85714	11.4	10.1667	7	7.71429	7.8	4.875	10.2857	10.4286	9.25	10
	75	7.85714	8.57143	9.7	6.83333	5.85714	5.71429	6.5	3.375	8.85714	8.42857	6.75	8.57143
	80	7.57143	7.42857	9.2	5.33333	5.28571	3.85714	5.2	1.75	5.57143	7.14286	4.375	6.14286
	85	5.28571	7	7.9	3.16667	3.85714	3.14286	3.9	1	3.85714	5.14286	3.75	3.85714
	90	5	4.71429	6.3	1.83333	2.71429	2.28571	2.9	0.375	2.85714	2.85714	1.75	2.42857
	95	3.85714	3.14286	4.6	1.5	2.14286	1.42857	1.8	0.375	1.71429	1.57143	1.625	1.71429
	100	3.42857	2.85714	3.8	0.833333	2	0.571429	1.3	0.25	1.28571	0.857143	1.25	0.714286

## Sheet: Dendritic length Fig 8C
	Dendritic length DMSO, UK5099, UK5099+DHPG
	DMSO	UK5099	UK5099+DHPG
	894.429	750.357	1002.48
	1217.28	940.315	1129.95
	1249.21	905.264	1062.65
	1059.86	731.724	1245.51
