# Supplementary material for: Glucose-derived glutamate drives neuronal terminal differentiation in vitro
Source: EMBO Rep. 2024 Jan 19;25(3):10. doi: 10.1038/s44319-023-00048-8 (PMC10933318; doi:10.1038/s44319-023-00048-8)
Supplement: Supplementary file 12 — Source Data Fig. 8 [file 44319_2023_48_MOESM12_ESM.zip › Figure 8/Figure 8B/Figure 8B PSD-95 synaptoneurosomes.xlsx]

## Sheet: PSD-95 Synaptoneurosomes
	PSD-95 expression in synaptoneurosomes of neurons treated with UK5099 alone or in presence of DHPG
	PSD-95/β-Actin
	DMSO	UK5099	UK5099+DHPG
	1.36918	0.665777	0.965042
	1.06653	0.687799	1.24568
	1.1369	0.754165	1.10893
	1.16078	0.878936	0.960283
	1.23219	0.85423	0.913578
