# Supplementary material for: Glucose-derived glutamate drives neuronal terminal differentiation in vitro
Source: EMBO Rep. 2024 Jan 19;25(3):10. doi: 10.1038/s44319-023-00048-8 (PMC10933318; doi:10.1038/s44319-023-00048-8)
Supplement: Supplementary file 12 — Source Data Fig. 8 [file 44319_2023_48_MOESM12_ESM.zip › Figure 8/Figure 8B/Figure 8B SUnSET synaptoneurosomes.xlsx]

## Sheet: Sunset Synaptoneurosomes
	SUnSET in synaptoneurosomes of neurons treated with UK5099 alone or in presence of DHPG
	Puromycin/β-Actin
	DMSO	UK5099	UK5099+DHPG
	1.79587	0.224725	0.97941
	1.62899	0.347043	1.02396
	1.79587	0.224725	0.97941
	1.15217	0.637642	1.21019
	1.2582	0.749221	0.992574
